# Supplementary material for: SLITRK5 is a negative regulator of hedgehog signaling in osteoblasts
Source: Nat Commun. 2021 Jul 29;12:4611. doi: 10.1038/s41467-021-24819-w (PMC8322311; doi:10.1038/s41467-021-24819-w)
Supplement: Supplementary file 4 — Source Data [file 41467_2021_24819_MOESM4_ESM.xlsx]

## Sheet: Fig1
Fig 1a	brain	0.036906	0.0371627	0.0363979	0.0366511
	osteoblast	0.00680118	0.0061722	0.00728932	0.0066152
	osteoclast	0.00210787	0.0017725	0.002022	0.00170029
	bone	0.000930311	0.000787736	0.00102511	0.00086801
	bone marrow	0.000100536	7.25834e-05	5.85488e-05	4.22702e-05
Fig 1d	WT		6e-05	6e-05	6e-05	6e-05	8e-05
	STK5 -/-		0.00012	0.0001	0.00018	0.00011	0.00013
Fig 1e			WT				STK5 -/-
	Bsp	day6	0.0019942	0.0015755	0.0018223	0.001724	0.641713	0.602904	0.615572	0.628507
		day12	0.712025	0.846745	0.732043	0.823591	2.05623	2.25012	2.02792	2.28153
	Ocn	day6	0.00263132	0.00237147	0.00274306	0.00227487	0.0947323	0.0902456	0.0921418	0.0927827
		day12	0.0361465	0.0412346	0.0356489	0.0418102	0.574349	0.539614	0.486327	0.63728
	Alpl	day6	0.0712977	0.0514744	0.0493776	0.0743254	0.164938	0.271684	0.225313	0.198884
		day12	0.059954	0.0847878	0.060371	0.0842021	0.251739	0.476319	0.386891	0.309927
	Sp7	day6	6.542e-05	4.822e-05	5.616e-05	5.616e-05	0.001004	0.0010836	0.0009698	0.0011218
		day12	0.0005456	0.0005306	0.000618	0.0004684	0.0039063	0.0034006	0.003472	0.0038259
	Runx2	day6	0.07966	0.121582	0.116629	0.083043	0.169576	0.20166	0.167241	0.204476
		day12	0.052922	0.093428	0.066523	0.074325	0.153893	0.204476	0.166086	0.189465
	Slitrk5	day6	0.0024722	0.001631	0.0018866	0.0021373	2.602e-05	1.464e-05	1.494e-05	2.548e-05
		day12	0.0014497	0.0015975	0.0013811	0.0016769	1.274e-05	9.724e-06	8.764e-06	1.414e-05

## Sheet: Fig2
Fig 2a		BSA					BDNF
	WT	0.000454959	0.000690162	0.000443581	0.000398641	0.000487028	0.000464509	0.00047767	0.000551354	0.000512753	0.000354963
	STK5 -/-	0.000659587	0.000408831	0.000668592	0.000704337	0.000580833	0.000736808	0.000747862	0.000678491	0.000591674	0.000579857
Fig 2b			WT				STK5 -/-
	Gli1	day6	6.54e-05	4.82e-05	5.62e-05	5.62e-05	0.001004	0.001084	0.00097	0.001122
		day12	0.000546	0.000531	0.000618	0.000468	0.003906	0.003401	0.003472	0.003826
	Gli2	day6	0.0001775	0.0001902	0.0001825	0.000185	0.0004917	0.0005532	0.0004588	0.0005929
		day12	7.309e-05	8.166e-05	5.814e-05	0.0001026	0.0004985	0.000618	0.000502	0.0006138
	Ptch1	day6	0.00038	0.000513	0.000281	0.00038	0.001025	0.000929	0.000856	0.000776
		day12	0.003749	0.00399	0.003482	0.003705	0.008079	0.01073	0.006719	0.008924
	Ptch2	day6	0.000148	0.000164	0.000116	0.000129	0.000156	0.000306	9.7e-05	0.00019
		day12	0.000247	0.00048	0.000134	0.00026	0.000592	0.000868	0.000441	0.000646
	Hhip	day6	8.9e-05	0.00011	6e-05	7.4e-05	8.6e-05	9e-05	7.1e-05	7.4e-05
		day12	0.002597	0.002764	0.002586	0.002752	0.003853	0.005116	0.003385	0.004496
Fig 2c			WT				STK5 -/-
	Gli1	BSA	0.003818	0.003527	0.003366	0.003877	0.00407	0.003723	0.00371	0.00364
		SHH	0.180455	0.180667	0.194199	0.192068	0.104745	0.108286	0.119779	0.115023
	Ptch1	BSA	0.0007	0.000701	0.000699	0.000735	0.000708	0.000747	0.000756	0.000797
		SHH	0.120949	0.119301	0.131582	0.136713	0.087323	0.092838	0.088187	0.097542
	Hhip	BSA	0.000105	0.000107	0.000105	0.000116	0.000107	0.000104	0.000102	0.000105
		SHH	0.06515	0.063313	0.079977	0.086428	0.040412	0.042318	0.043731	0.046509
	Slitrk5	BSA	0.002391	0.0026	0.002042	0.003172	0.222946	0.218008	0.252295	0.240116
		SHH	0.008422	0.008301	0.008965	0.01015	0.198124	0.218377	0.209505	0.219722
Fig 2d			WT			STK5 -/-
		BSA	1.12694	0.839378	1.03368	1.28238	1.39896	1.43005
		SHH	12.2332	8.83679	11.487	6.56736	4.61361	5.47928
Fig 2e			WT					STK5 -/-
		BSA	6e-05	6e-05	6e-05	6e-05	8e-05	0.00012	0.0001	0.00018	0.00011	0.00013
		SHH 50ng/ml	9e-05	0.0001	0.0001	0.0001	9e-05	0.00017	0.00021	0.00024	0.0002	0.00018
		SHH 100ng/ml	0.000132	0.000127	0.000133	0.000129	0.000116	0.00033	0.000306	0.000317	0.000319	0.000259
		SHH 400ng/ml	0.000225	0.00024	0.000234	0.000227	0.000226	0.000464	0.000438	0.000455	0.00045	0.000417
Fig 2f		SHH	shGFP		shSTK5-199		shSTK5-200
		0 ng/ml	2.10209e-05	2.06e-05	0.000106	0.000107	2.35e-05	7.22e-05
		25 ng/ml	1.80446e-05	2.24e-05	0.000217	0.000124	0.000272	0.000256
		50 ng/ml	2.13445e-05	2.36e-05	0.000176	0.000183	0.000536	0.000555
		100 ng/ml	2.69953e-05	3.16e-05	0.000257	0.00029	0.000715	0.000618
		200 ng/ml	4.81704e-05	8.37e-05	0.000425	0.000321	0.000818	0.000688
Fig 2g		shGfp	shSlitrk5-199	shSlitrk5-200
		0.014892	0.00837748	0.00427486
		0.0118305	0.00779964	0.00375731
		0.0142593	0.00790752	0.00425244
		0.0113279	0.00736209	0.0037376

## Sheet: Fig3
Fig 3a		Purmorphamine	Slitrk5-/-						WT
		0.0 uM	0.000176927	0.000116	0.000124	0.000122	0.000109	0.000112	0.000132723	9.29e-05	9.7e-05	0.000103	9.72e-05	0.000103
		0.1 uM	0.000161185	0.000159	0.000124	0.000123	0.000136	0.000112	0.000129576	0.000126	0.000129	0.000115	0.000134	0.000146
		0.5 uM	0.000256841	0.000197	0.00019	0.000178	0.000211	0.000186	0.000256028	0.000215	0.000227	0.000176	0.000221	0.000213
		2.0 uM	0.000394074	0.000397	0.000357	0.000343	0.000403	0.000448	0.000428931	0.000342	0.000312	0.00027	0.000399	0.0005
		4.0 uM	0.000396961	0.000322	0.00036	0.00038	0.000332	0.000358	0.000468065	0.000383	0.000274	0.000307	0.000288	0.000325

## Sheet: Fig4
Fig 4b	BSA				SHH					Fig 4e	WT BSA				WT SHH				Slitrk5-/- BSA				Slitrk5-/- SHH					Fig 4f	WT BSA				WT SHH				Slitrk5-/- BSA				Slitrk5-/- SHH
	Average ciliary fluorencence intensity	cell body fluorencence intensity	Relative intensity		Average ciliary fluorencence intensity	cell body fluorencence intensity	Relative intensity				Average ciliary fluorencence intensity	cell body fluorencence intensity	Relative intensity		Average ciliary fluorencence intensity	cell body fluorencence intensity	Relative intensity		Average ciliary fluorencence intensity	cell body fluorencence intensity	Relative intensity		Average ciliary fluorencence intensity	cell body fluorencence intensity	Relative intensity				Average ciliary fluorencence intensity	cell body fluorencence intensity	Relative intensity		Average ciliary fluorencence intensity	cell body fluorencence intensity	Relative intensity		Average ciliary fluorencence intensity	cell body fluorencence intensity	Relative intensity		Average ciliary fluorencence intensity	cell body fluorencence intensity	Relative intensity
	8860.8	4535.62	1.9536		29314.1	11669	2.51213				4936.62	1852.08	2.66545		1196.6	892.231	1.34113		46064.4	6738.26	6.83624		5643.62	892.593	6.32273				4324.5	1870.43	2.31203		12424.5	5002.59	2.48361		11172.1	9778.07	1.14257		9147.9	5728.08	1.59703
	9315.4	3952.42	2.35689		43983.9	8399.56	5.23645				19785.9	8087.82	2.44638		5186.2	1228.96	4.22		15058	9353.42	1.60989		8712.34	1286.26	6.77339				7665.87	3352.48	2.28663		6201.43	5625.18	1.10244		11295.5	12437	0.908216		9455.32	8450.57	1.1189
	7863.91	5238.98	1.50104		25840.3	8223.14	3.14238				5039.97	15811.4	0.318756		3898.84	1089.95	3.57708		18768.5	10375.2	1.80897		5921.44	2504.8	2.36403				6839	2239.28	3.05411		11079.4	4072.49	2.72055		16694.8	13021.4	1.28211		15393.4	15066.8	1.02168
	15012.2	4116.4	3.64692		29392.1	7959.86	3.69254				18025.5	1805.71	9.98251		4033.43	1186.98	3.39807		7514.92	3758.11	1.99966		5437.96	1656.66	3.28249				21468	9803.65	2.18979		17452.8	13554.7	1.28759		19712.5	13205.1	1.49279		18806.7	15516.2	1.21206
	7024.76	5391.98	1.30282		18162.3	17812.8	1.01962				10519.5	2587.32	4.06578		2044.83	1606.45	1.27289		4644.35	4147.36	1.11983		8769.75	2190.23	4.00403				8588	5074.08	1.69252		6217.84	1312.77	4.73643		17124.9	8072.5	2.12138		18178.7	12220.2	1.48759
	8323.36	6793.14	1.22526		11239.6	2390.09	4.70259				4284.85	11995.7	0.357199		9121.77	3261.93	2.79643		22236	8812.26	2.52331		23911.9	4549.89	5.25549				20328.8	5094.6	3.99027		8957.45	2918.33	3.06938		6205.36	3633.68	1.70774		7490.44	6311.02	1.18688
	16928.9	9967.72	1.69837		35795.3	11152	3.20977				10682.5	1964.97	5.43648		13551.9	2946.43	4.59944		12489.2	7541.85	1.65598		26509.3	2391.98	11.0826				9229.96	3724.15	2.4784		12210.4	8551.21	1.42791		34212.7	18154.9	1.88449		8511.69	4733.14	1.79832
	8061.27	5682.75	1.41855		21229	7165.62	2.96262				8298.81	2130.29	3.89563		9021.22	1329.49	6.78547		5071.91	6528.75	0.776859		9016.44	4794.48	1.88059				18609	7258.83	2.56364		3010.76	2597.55	1.15908		53549.1	10696.8	5.00607		21272	12548.7	1.69515
	7236.4	4742.23	1.52595		24348.2	11240	2.1662				2920.96	1776.04	1.64465		6719.71	2925.47	2.29697		3801.62	2739.8	1.38755		9276.37	1083.8	8.5591				8746.06	729.408	11.9906		4785.57	3666.41	1.30525		7487.87	6624.48	1.13033		20967.9	16196	1.29464
	9663.69	5295.4	1.82492		40633.4	28260.1	1.43783				3697.42	4438.41	0.833051		9065.13	1979.5	4.5795		24809.7	3126.66	7.93491		20521.3	3411.92	6.01459				3427.9	607.738	5.64042		6488.82	3187.3	2.03584		9430.1	7141.05	1.32055		19483.4	12930.4	1.5068
	31809.9	11662.1	2.72763		26077.9	10532.8	2.47588				14163	11135.7	1.27185		3671.82	1646.77	2.22971		16352.8	2489.21	6.56948		7303.94	1480.48	4.93351				10924.9	1230.42	8.87899		6451.57	3962.61	1.62811		27527.2	11733	2.34614		23126.9	20645.4	1.12019
	7958.63	6035.18	1.31871		26882.3	22780.1	1.18008				3240.2	2369.22	1.36762		17284.6	2102.26	8.22193		14196.8	1809.24	7.84681		11305.6	1237.91	9.13282				12350.9	7729.42	1.59791		12025.2	8667.84	1.38733		11954	7847.09	1.52336		20793.6	15156.2	1.37195
	13424.4	5446.07	2.46496		21810.9	9232.34	2.36245				4185.38	5435.98	0.769939		8347.28	1518.95	5.49543		5469.76	3209.74	1.70411		3280.39	1406.43	2.33242				9399.83	3750.99	2.50596		30513.4	16521.1	1.84694		20090	17093.3	1.17531		12618.5	5280.42	2.38969
	7598.1	4692.42	1.61923		20702.8	8847.25	2.34002				2553.43	2833.09	0.901286		3703.13	1069.78	3.46158		18110.3	3989.76	4.53919		2496.75	842.606	2.96313				52452.8	26201.5	2.0019		5895.2	5355.49	1.10078		37571.3	15965.1	2.35334		13345.8	10281.5	1.29803
	5556.7	3361.41	1.65308		11552.8	7996.5	1.44473				2249.86	1652.19	1.36175		9682.96	2481.49	3.90207		2644.03	2421.98	1.09168		2879.58	785.138	3.6676				23302	8046.88	2.89578		19439.3	11818	1.6449		10941.5	8178.85	1.33778		9282.93	9519.51	0.975148
	14659	8647.2	1.69523		19116.3	6673.35	2.86458				4441.88	3137.51	1.41574		8319.42	2475.26	3.36103		4055.9	6940.49	0.584382		11219.6	777.858	14.4237				11028.2	2991.84	3.68608		12859.9	10456.7	1.22982		7000.95	1860.47	3.763		65535	63088.1	1.03879
	8994.81	6788.11	1.32508		9945.53	10167.8	0.978137				2686.32	2357.43	1.13951		12667.7	2099.56	6.03347		7482.23	5788.9	1.29251		2059.94	1199.5	1.71733				9208.59	2585.67	3.5614		7598.86	4411.11	1.72266		3855	579.071	6.65721		65535	63709	1.02866
	17288.2	9130.47	1.89346		31419.1	10713.7	2.93261				16310.2	10289.1	1.5852		20158.5	1866.47	10.8003		3613.14	2452.67	1.47315		20959.9	1501.78	13.9567				12260.9	3343.92	3.66662		9348.64	4769.04	1.96028		5067.4	623.082	8.1328		15547.1	9556.46	1.62687
	16948.7	7072.84	2.39631		27408.6	7197.44	3.8081				10820.9	7643.4	1.41572		5677.67	6686.58	0.849115		3742.33	3750.98	0.997693		990.083	654.896	1.51182				9195.76	4348.39	2.11475		7942.07	6309.38	1.25877		8273	7863.02	1.05214		5290.46	5608.96	0.943216
	14207.3	10712.4	1.32625		13145.7	9250.66	1.42106				17606.5	3282.05	5.36449		17391.1	6718.88	2.5884		10143.9	3360.41	3.01864		2031.52	3966.56	0.512161				15773.5	3458.72	4.5605		13238.1	4963.52	2.66709		21023.2	5204.09	4.03976		11092.2	11290	0.982479
	16721.7	11406.5	1.46597		18909.8	9585.43	1.97277				7535.96	5462.18	1.37966		3804.35	1464.8	2.59719		7807.22	3586.15	2.17705		3380.7	1327.58	2.54652				29322.4	11574.5	2.53336		9020.08	6990.76	1.29029		3966.86	1197.32	3.31312		27717.9	33789.3	0.820316
	11297	7860.72	1.43714		14576.4	10035.4	1.4525				4981.93	7528.33	0.661758		20134.9	3852.91	5.22589		7256.5	2406.36	3.01555		9300.69	1112.82	8.35778				30975	4613.95	6.71335		6620.04	2886.15	2.29373		2979.65	2569.29	1.15972		51225.5	41052	1.24782
	10706.1	7875.7	1.35938		24920.8	11628	2.14317				5156.07	2792.27	1.84655		2201.25	885.615	2.48556		12152.6	2927.36	4.1514		2002.45	989.45	2.0238				14216.5	5471.85	2.5981		18477.9	10808.7	1.70955		7240.96	2277.61	3.17919		8918.04	6480.71	1.37609
	12500	8894.53	1.40536		12375.1	6007.18	2.06005				6761.66	4399.03	1.53708		6676.36	1471.59	4.53684		1615	900.806	1.79284		10109.8	1290.1	7.83642				11543	7549.34	1.52901		7933.44	6622.12	1.19802		12978.5	5855.23	2.21656		28390.4	25088.8	1.1316
	29421.5	6506.22	4.52207		14829.4	10167.7	1.45848				6479	6749.22	0.959962		3070.75	1289.94	2.38054		3221.3	5288.24	0.609144		1396.38	1234.99	1.13069				9295.7	3620.07	2.56782		8538.93	5878.06	1.45268		20700.8	9312.23	2.22297		18345.7	10815.7	1.69621
	14406.8	6774.69	2.12656		17769.6	5638.36	3.15156				4648.1	2296.62	2.02389		2334.36	1139.49	2.04859		4032	4915.48	0.820265		2970.18	1552.61	1.91302				17215.4	9957.34	1.72891		7919.73	6084.94	1.30153		20757.4	11918.4	1.74162		11944.4	3528.58	3.38503
	10506.9	5278.09	1.99066		13601.5	10581.8	1.28536				3787.33	2332.32	1.62385		5858.56	1538.02	3.80915		4270.79	4570.54	0.934416		3404.87	1208.45	2.81754				11917.8	3337.08	3.57133		8286.28	4801.39	1.72581		18150.5	4233.82	4.28702		18067.4	10242	1.76404
	7170.91	3466.32	2.06874		10704.7	5650.33	1.89453				29603	3861.98	7.66523		2943.42	1372.34	2.14483		5445.31	4369.91	1.24609		5481	1779.3	3.08042				21143	8723.99	2.42355		8928.46	5583.63	1.59904		12107.2	10220.4	1.1846		25956.8	7843.67	3.30926
	9824.62	4875.14	2.01525		16598.8	11484.6	1.44531				16488.5	11990.9	1.37509		9441.22	2521.51	3.74427		10543.5	6480.78	1.62688		4136.54	1648.18	2.50977				21432.4	7777.16	2.75582		11190	7136.56	1.56799		19947	4714.4	4.23109		18509.6	8563.95	2.16134
	9378.96	2598.93	3.60877		15311.4	8254.56	1.85491				5294.56	2056.05	2.57511		7010.85	1256.54	5.57948		4424	3583.17	1.23466		2299.5	1693.36	1.35795				22703.8	3604.36	6.29899		23773.9	22431.5	1.05985		36945.8	15064.5	2.45251		12465.3	12581	0.990806
	7126.34	2753.46	2.58814		27183.5	10235.5	2.65582				4673.23	2630.91	1.77628		7357.92	15834.2	0.464686		4838.1	3696.18	1.30895		1781.46	1058.23	1.68343				17058.9	5435.75	3.13827		9403.92	4769.29	1.97176		50629.1	11512.2	4.39788		19342.6	14518	1.33231
	19243.6	5059.95	3.80311		21890	7324.68	2.98853				7726.24	9212.11	0.838704		6670.71	1535.3	4.34489		6542.71	1713.25	3.81889		3230.55	2641.77	1.22287				42722.7	9217.19	4.63511		6458.62	6068	1.06437		7113.82	3571.76	1.99169		16402.5	12207.7	1.34362
	5377.88	3098.81	1.73547		17329.7	8973.56	1.93119				3026.7	7698.1	0.393175		8030.36	1931.19	4.15825		5595.67	4466.27	1.25287		1773.59	922.307	1.923				18284.8	6096.19	2.99938		9623.56	6068	1.58595		21954	9006.77	2.4375		20645.4	15744.7	1.31126
	24899.6	12213.5	2.0387		14762.1	8531.77	1.73025				14888.9	5414.46	2.74985		11628.3	1460.79	7.96028		9385.38	2879.3	3.25961		13937.1	1435.87	9.70639				11784.2	3421.84	3.44381		12158.7	4718.08	2.57704		49218.3	9171.65	5.36635		9869.09	7784.51	1.26779
	30368.7	14408.1	2.10775		24463.9	9337.01	2.6201				39928.7	8495.21	4.70014		2757.71	959.868	2.87301		4267.39	7727.85	0.552209		8440.73	1727.46	4.88622				11780.9	9787.56	1.20366		11402.9	4496.5	2.53595		65535	63612.7	1.03022		34104	10616.7	3.21228
	13545.4	6188.06	2.18896		12613.7	6116.59	2.06222				29766.5	2612.59	11.3935		3183.11	1460.63	2.17927		19980.5	8328.86	2.39895		6542.48	1915.73	3.41514				10556.7	4259.72	2.47825		15762.2	8672.47	1.8175		24310	8778.92	2.76913		21635.7	14234.8	1.51992
	12034.1	12249.2	0.98244		18411.9	6504.81	2.8305				5040.96	2371.38	2.12575		5933.2	1722.93	3.44366		9351.8	8208.87	1.13923		5485.42	1913.78	2.86627				10501.6	4144.63	2.53379		6945.35	2043.95	3.398		15187.8	12596.6	1.2057		11096.1	8668.89	1.28
	12606.8	5885.96	2.14184		9945.72	5150.14	1.93116				21430.7	2403.94	8.91483		11838.1	1255.86	9.42629		10335.1	8906.27	1.16043		2070.51	700.892	2.9541				8184.87	5832.6	1.4033		5671.79	4491.25	1.26285		10091.5	5391.42	1.87177		22746.3	11070.6	2.05465
	22109.2	9123.21	2.4234		11313.9	8594.74	1.31637				2159.52	726.143	2.97395		18636.7	4151.47	4.48919		5658	2503.78	2.25979		2952.09	1229.47	2.40111				11010.7	8802.73	1.25083		16311.1	7500.77	2.17459		20048.8	18669	1.07391		10881	5246.48	2.07396
	22714	9474.99	2.39726		13242.9	6420.88	2.06247				5308.07	4760.51	1.11502		20401.6	5128.95	3.97773		11621.2	7668.27	1.5155		6326.75	761.657	8.30656				19502.7	7563.19	2.57864		8665.23	4651.4	1.86293		51823.2	8489.92	6.10408		7608.95	7419.68	1.02551
					14215.7	4822	2.94808				41971.2	4918.06	8.53409		803.636	742.559	1.08225		8000.53	10309.9	0.776006		937.972	710.333	1.32047				12880	10945.6	1.17672		7839.79	3641.57	2.15286		12218.2	8916.12	1.37035		29547.2	7390.48	3.998
					25560.8	7762.73	3.29276				15726.9	3804.78	4.13346		11105.8	1722.22	6.44854		9088.07	5447.14	1.66841		2231.78	868.466	2.5698				11426.2	8785.17	1.30062		10013.3	5080.35	1.97098		22422.5	11995.9	1.86918		8663.02	5741.81	1.50876
					13376.4	8128.62	1.64559				31101.1	11713.9	2.65507		14539.2	1888.13	7.70031		5651.18	3801.5	1.48657		2667.37	2118.9	1.25884				13735.2	8575.46	1.60169		11641.8	7585.82	1.53468		45390	19067.5	2.38049		14073.4	6318.7	2.22726
					13489.4	5221.42	2.58347				17760.2	4777.57	3.71742		730.638	575.457	1.26967		8658.47	940.497	9.20627		6116.57	2512.79	2.43417				15126.9	7588.69	1.99335		17951.3	6752.47	2.65848		16931	7596.17	2.22889		19735.6	16555.1	1.19212
											32333.6	8521.7	3.79426		1846.25	844.508	2.18618		2317.79	3564.67	0.650211		5452.69	1462.06	3.72945				9509.84	4340.04	2.19119		29457	16133.9	1.82579		14796.3	7722.19	1.91608		16929.8	11878.1	1.42529
											2320.36	1312.79	1.76751		2392.89	1244.17	1.92328		6191	2397.26	2.58254		2230.17	1182.49	1.88599				5478.15	7229.18	0.757783		16775.8	7973.71	2.10389		16169.4	8957.9	1.80504		16722.7	8086.03	2.0681
											4549.4	4757.99	0.95616		11832.3	2094.76	5.64852		2882.91	2298.4	1.25431		4030.93	1584.9	2.54334				9767.22	6306.56	1.54874		51296.6	40957.8	1.25243		15230.1	3658.36	4.16311		11536.5	9393.21	1.22817
											15019.6	8828.1	1.70134		3365.04	2040.59	1.64905		3822.67	3835.12	0.996752		5538.47	2719.7	2.03643				38961.5	5405.6	7.20761		11908.9	6309.08	1.88759		9540.27	6892.05	1.38424		25359.4	27774	0.913061
											4689.68	23938.6	0.195905		3843.43	2392.16	1.60667		1434.9	1641.38	0.874205		3763.16	993.615	3.78734				33344.6	5332.06	6.2536		10674.8	7202.55	1.48209		37409.5	16002.6	2.33771		11973.3	6459.76	1.85351
											12160.9	3914.4	3.10671		11665.8	2417.09	4.82637		9212.35	1654.87	5.56683		16494.9	1802.28	9.15225				12803.7	3080.29	4.15666		11575.9	8111.31	1.42713		32807.9	16229.9	2.02144		28516.4	5752.14	4.95754
											5259.9	1266.89	4.15181		7807.7	2054.76	3.79981		6576.39	2330.32	2.82209		8739.82	1603.68	5.44984				37171.8	5508.89	6.7476		12113.5	4107.61	2.94904		64924.9	35352.3	1.83651		17774.1	12811.7	1.38734
											52817.9	14466.9	3.65095		5352.67	3891.74	1.37539		2439.29	9325.64	0.261568		18135.1	2003.69	9.05084				16839.3	8444.15	1.9942		15292	10962.5	1.39494		49467.4	25685.8	1.92587		16024.8	6726.28	2.38241
											36995.1	6486.03	5.70382		3842.54	1966.85	1.95365		11214.3	3777.55	2.96868		2472.03	840.964	2.93951				26856.7	4551.95	5.90004		8551.49	6738.4	1.26907		15623.1	6678.27	2.33939		8651.93	7690.3	1.12504
											51392.2	4521.94	11.3651		6644.27	3082.91	2.15519		6918.92	1221.57	5.66394		14365.2	1123.29	12.7884				8053.33	3461.66	2.32644		9179.7	4615.42	1.98892		7938.4	5738.1	1.38345		5163.57	5386.26	0.958655
											10623.1	13467.7	0.788779		4117.7	2351.88	1.75081		7217.75	2442	2.95567		2829.38	1260.45	2.24474				30130.6	7694.56	3.91584		23547.8	15279.8	1.5411		15708	5445.06	2.88482		14096.8	5075.62	2.77736
											2574	1764.99	1.45836		3249.91	3259.75	0.996982		8848.27	2303.29	3.84158		6015	2032.08	2.96002				13327.8	8307.76	1.60426		6821.69	2775.16	2.45812		15664.4	16960.9	0.923559		47407.2	13788	3.4383
											2727.92	1491.89	1.82849		8139.49	1073.69	7.58086		3899.76	888.085	4.3912		22612	1935.65	11.6819				7869.1	3990.55	1.97193		6730.09	2706.15	2.48696		41970.8	11991.1	3.50017		19065.2	14176.9	1.34481
											6947.88	5978.03	1.16224		4125.87	1152.42	3.58018		4018.92	1919.12	2.09414		9296.74	1745.24	5.3269				22047.6	3301.25	6.67857		20789.6	15108.6	1.37601		11939.7	10785.3	1.10704		7130.91	3603.37	1.97895
											9073.36	3885.86	2.33497		3455.42	1202.53	2.87346		4388.42	1736.42	2.52729		8332.81	1598.53	5.2128				14377.1	7148.84	2.01111		15951.8	15108.6	1.05581		22379.3	6440.43	3.47482		9165.36	7524.33	1.2181
											5329.84	5494.66	0.970003		16078.4	1969.69	8.1629		1945.19	1066.06	1.82465		3712.18	1591.13	2.33304				19997	12327.5	1.62215		13112.8	8809.64	1.48846		9600.07	5890.44	1.62977		17953.1	13773.1	1.30349
											1827.2	1049.47	1.74106		2476.48	1239.43	1.99807		3909	2460.44	1.58874		4558.95	1625.21	2.80515				14400.5	3075.22	4.68276		5817.46	2462.06	2.36284		5239.13	3426.27	1.52911		29392.5	23212.3	1.26624
											2712.22	3926.64	0.690722		1873.64	1995.71	0.938834		1867.76	2716.63	0.687529		23500.8	5381.87	4.36666				16772.2	5586.63	3.0022		29053.3	21506.2	1.35092		24015.8	3967.69	6.05285		16694.4	5987.41	2.78825
											32291.1	5180.76	6.23289		24636.5	3870.21	6.36569		1340.85	836.628	1.60269		3237.82	2587.77	1.2512				15035.4	8109.82	1.85397		12809.9	7973.42	1.60658		16279.9	8937.89	1.82145		9275.02	7576.92	1.22411
											4125.2	15734.5	0.262175		1210.35	662.097	1.82806		15363.5	3526.61	4.35645		16668.4	2517.13	6.62197				12632.9	5315.09	2.3768		26089.7	10102.5	2.58251		21750	11704	1.85833		6239.33	3558.27	1.75347
											15025.2	7912.98	1.8988		2227.98	1285.68	1.73292		4728.26	1645.03	2.87427		13255.2	1718.15	7.71484				12126.9	6672.86	1.81735		7015.73	2120.69	3.30823		19373.2	2582.54	7.50159		17860.2	15988	1.1171
											48589.8	6768.21	7.17911		8890.45	1552.66	5.72595		1920.54	1663.94	1.15421		7383.77	6048.78	1.2207				20836.5	4430.99	4.70246		49610.5	24615.5	2.01541		11609.6	4505.67	2.57667		19786.8	5738.26	3.44822
											660.211	617.929	1.06842		2374.49	2821.1	0.841689		4064.67	4469.11	0.909503		4336.7	4193.99	1.03403				11682	5336.45	2.18911		9492.39	7747.08	1.22529		28627.5	7412.08	3.86227		4783.4	3901.94	1.2259
											14345.6	3665.21	3.914		5275.42	1064.88	4.95398		798.8	2858.51	0.279446		15689.9	1662.64	9.43671				21408.6	11796.6	1.81482		18530.6	5949.28	3.11476		16947.3	10008.7	1.69325		7858.47	3090.97	2.5424
											16911.2	3804.78	4.44474		2959.98	1254.79	2.35894		1700.39	2124.88	0.80023		27592.9	1886.67	14.6252				4768.39	3075.05	1.55067		37042.4	8271.48	4.47833		15408.2	7565.23	2.03672		20106.1	18166.9	1.10674
											8469.15	3332.2	2.54161		19875.3	1786.22	11.127		1941.76	5493.73	0.353449		7406.59	2925.71	2.53155				17107.2	2949.59	5.79986		8863.99	6228.76	1.42308		10852.9	8414.11	1.28985		11426	8130.02	1.40541
											7772.03	4629.09	1.67896		7559.28	1962.07	3.85271		9612.47	2654.64	3.621		14974.2	2007.92	7.45758				11044.5	5932.54	1.86167		8433.84	5391.45	1.5643		6634.82	5716.82	1.16058		12323.6	4817.4	2.55815
											3293.22	2311.1	1.42496		4475.38	1803.95	2.48088		6651.12	2388.88	2.7842		6252.32	2566.35	2.43627				8456	5222.35	1.61919		25614.7	14470.8	1.77009		27272.5	14570.1	1.87181		30815.6	17076.1	1.8046
											21625.4	5498.23	3.93316		19734.7	4043.37	4.88076		2813.15	3606.87	0.779942		24985.6	3453.49	7.23489				16937	6520.74	2.59741		13237.3	11310.2	1.17038		6853.56	4531.74	1.51234		14663.4	4866.61	3.01306
											10400.3	7809.73	1.33172		4984.69	1470.38	3.39006		4767.04	4819.37	0.989142		2030.67	1972.97	1.02924				5197.75	3239.66	1.60441		46131.7	12243	3.76801		19056.3	6553.4	2.90785		16964	7942.3	2.1359
											11657.2	10865.9	1.07283		12665.3	2009.71	6.30202		1337.73	2875.3	0.465251		11490.3	4180.69	2.74842				14123.9	2851.43	4.95328		6805.1	4929.25	1.38056		8406.68	4973.25	1.69038		5925.35	7156.43	0.827975
											3256.59	6123.23	0.531843		5381.2	2001.58	2.68848		5085.97	4564.41	1.11427		32726.8	4648.66	7.04005				26148.5	17759.1	1.4724		17176.8	20388.4	0.84248		10708.8	5389.62	1.98693		6962.96	3443.27	2.02219
											2141.85	1663.03	1.28792		4978.16	2231.26	2.2311		2984.36	1621.09	1.84096		5473.05	1081.26	5.06175				29727.9	14500.2	2.05017		9185.59	4893.27	1.87719		4859.09	4363.81	1.1135		8421.33	6365.82	1.3229
											2864.38	4948.42	0.578847		15951.2	4283.47	3.72389		4556.42	2123.19	2.14603		7743.72	1817.66	4.26026				14152.3	11041.3	1.28177		5302.1	2065.11	2.56746		21218.3	11871.6	1.78731		5077.87	4844.97	1.04807
											1630.08	2683.21	0.607512		9303.2	3701.48	2.51338		2541.8	2330.88	1.09049		3639.97	2736	1.3304				11567	7625.27	1.51694		11516.5	12123.5	0.949931		20260.7	7361.53	2.75224		10319.3	6421.41	1.60701
											17267.4	12366.9	1.39626		8248.36	2308.99	3.57229		2356.27	526.767	4.47308		1299.47	1294.41	1.00391				16482.4	9631.32	1.71134		29790.6	11520.6	2.58586		7943.2	7039.08	1.12844		4990.05	3140.86	1.58876
											16728.8	6213.2	2.69246		18388.3	2835.26	6.48556		2907.4	2305.64	1.26099		33112.2	4193.97	7.8952				28159.1	8113.1	3.47082		10846.6	4050.02	2.67817		5488.3	6514.64	0.842456		6409.07	3778.82	1.69605
											17526.6	7230.89	2.42385		10225	1694.49	6.03428		6156.96	2045.08	3.01062		7047.15	1447.33	4.86908				23097.4	7227.4	3.19581		39506.6	32388.6	1.21977		49241.9	15284.2	3.22175		8003.76	9481.33	0.84416
											19933.9	9183.21	2.17069		3814.91	1816.41	2.10025		2313.43	2569.07	0.900494		7661.32	2580.1	2.96939				16336.9	7966.32	2.05075		11198.1	5714.1	1.95974		16983.3	7071.36	2.4017		12898.4	9037.93	1.42714
											8485.13	7435.48	1.14117		4373.98	1952.26	2.24047		6185.86	2255.91	2.74207		1686.96	1223.07	1.37928				37303.8	7996.97	4.66474		17690.7	14619.2	1.2101		25985	4995.64	5.20153		12365.9	9254.52	1.33621
											4152.92	879.292	4.72302		4489.81	1582.01	2.83804		45210	3727.22	12.1297		1906	1952.38	0.976245				20165.5	6130.02	3.28963		40126.6	29482.2	1.36104		11320	7621.19	1.48533		16182.6	8419.1	1.92212
											6925.64	1594	4.34483		32161	3986.3	8.06788		6562.4	3650.13	1.79785		13767.9	1324.04	10.3984				9973.86	7192.25	1.38675		12535.9	7905.73	1.58567		25798.1	8580.38	3.00664		6373.85	5449.48	1.16963
											8509.75	5417.36	1.57083		7536.32	1607.55	4.68808		38401.5	4726.99	8.12388		14321.6	1771.38	8.08501				4346.25	5878.14	0.739392		6986.86	6688.69	1.04458		7575.29	6754.24	1.12156		5363.91	2926.92	1.83261
											3688.03	1502.55	2.45452		12889.2	2244.31	5.74304		27430.3	6307.34	4.34895		8473.41	2270.45	3.73204				27537	19624.2	1.40322		19343.5	4192.23	4.61414		31277	9258.42	3.37823		6914.25	4313.08	1.60309
											14258.4	10561.2	1.35007		17063.6	3278.63	5.20449		7363	6335.99	1.16209		11662.7	1464.25	7.96492				39456.7	25249.3	1.56268		9770.99	4465.5	2.18811		13074.5	3917.95	3.33706		5174.2	4989.08	1.03711
											6123.65	11485.2	0.533178		22931.1	4380.95	5.23428		7905.6	5843.01	1.353		5186.36	1491.11	3.47818				59466.9	24095.9	2.46792		10111	7517.71	1.34496		9911.62	1492.03	6.64306		6444.83	2794.61	2.30616
											9249.09	6981.38	1.32482		6583.03	1998.44	3.29408		6208.5	4555.43	1.36288		6571.24	2019.25	3.25429				18754.3	5714.84	3.28168		39628.8	34577.4	1.14609		36546.3	23896.9	1.52933		9777.94	6405.33	1.52653
											2983.07	1007.89	2.95972		2123.12	2529.49	0.839347		6254.68	4901.3	1.27613		8813.92	2642.67	3.33524				53352.7	6166.33	8.65227		13665	10672.6	1.28038		10949.1	1145.65	9.55715		7962.05	6714.53	1.18579
											53232.1	6354.33	8.37729		22293.5	2049.95	10.8751		4552.61	4717.39	0.96507		17302	4013.61	4.31084				10183	4494.69	2.26556		25406.6	20817.1	1.22047		10990.4	4693.71	2.34151		11357.1	8501.59	1.33588
											5454.76	6398.01	0.852571		13369.3	7203.26	1.85601		37270.4	3677.64	10.1343		8742.27	1010.25	8.65358				16109.9	12316.8	1.30797		5411.9	5084.15	1.06447		23077.4	8155.05	2.82983		8111.23	3295.14	2.46157
											4249.13	4616.72	0.920379		11115.6	1745.64	6.36768		59311.6	16321.8	3.63388		14779.8	1359.66	10.8702				13942.3	5580.96	2.4982		24229.5	19611.3	1.23549		2687.83	2101.4	1.27907		4515.23	2260.92	1.99708
											5768.3	4211.25	1.36973		6001.62	1318.75	4.55099		7218.18	7007.33	1.03009		3119.47	989.536	3.15245				7742.31	2999.09	2.58155		14653.6	12124.5	1.20859		11481.3	2656.11	4.3226		14431.6	3748.89	3.84957
											12522.4	2842.44	4.4055		1205.53	1033.46	1.16649		19979.7	16593.3	1.20408		1865.74	1260.97	1.47961				17719.1	11696.3	1.51492		18966.3	11868.7	1.59801		7850.82	8141.75	0.964266		8415.12	8485.8	0.991671
											3035.08	1402.76	2.16364		2312.15	1893.83	1.22088		13205	4376.73	3.01709		6042.1	1583.99	3.81449				21985.6	7484.5	2.93748		10902.5	4901.18	2.22447		16321.9	2764.43	5.90427		9779.61	9877.71	0.990069
											12639.6	3379.8	3.73975		6898.86	1262.21	5.46568		10185.9	10822.9	0.941142		4267.56	1299.21	3.28473				15550.3	4522.86	3.43816		9454.13	7603.56	1.24338		10086.5	12209.3	0.826126		9728.95	10385.8	0.936756
											5763.43	3437.23	1.67677		6439.67	3289.25	1.9578		3614.1	4562.13	0.792196		4284.83	1533.8	2.79361				9112.62	2987.97	3.04977		16820.9	7832.77	2.1475		15884.5	2987.06	5.31776		11167.5	6547.22	1.70569
											9026.8	6763.2	1.33469		1758	790.815	2.22302		19036.2	4696.55	4.05323		19450	2598.58	7.48488				17995.6	5311.47	3.38806		31390.5	12890.4	2.43518		2160.58	654.063	3.30333		8456.01	5676.41	1.48967
											3682.98	3068.34	1.20032		4607.21	1918.35	2.40165		10335.2	3483.84	2.96661		2799.3	1414.76	1.97864				16788.4	5421.61	3.09657		23965.1	22586	1.06106		5536.65	4342.95	1.27486		9219.25	9927.21	0.928685
											19073.2	3905.83	4.88326		14773.9	1521.29	9.71141		4665.08	7709.19	0.605133		3411.61	1186.65	2.87499				20742.9	16147.8	1.28456		31609.1	15855.5	1.99357		10976.7	2921.59	3.75711		11104	6339.81	1.75148
											2036.93	3264.35	0.623993		2493.71	1390.88	1.7929		6077.3	3083.98	1.9706		1651.72	747.424	2.20989				39813.5	6781.85	5.8706		16583.1	10606.1	1.56354		38907.8	4795.17	8.11395		6082.06	4405.47	1.38057
											4320.8	5191.46	0.83229		18617.7	3210.66	5.79873		11706.8	4982.02	2.34982		2633.17	1093.29	2.40848				21226.4	13008.1	1.63178		17262.9	10487.9	1.64598		6928.96	3491.85	1.98432		4601.79	2604.58	1.76681
											25436.5	4498.77	5.6541		6442.4	2385.21	2.70098		5495.94	7686.58	0.715004		4967.91	1925.03	2.58069				12713.2	6086.25	2.08884		18112.5	8747.57	2.07057		7201.12	4991.09	1.4428		6702.86	5991.6	1.11871
											36312.6	4858.43	7.47415		4060.39	1950.35	2.08188		8320.74	3988.75	2.08605		6382.58	852.845	7.48387				27528	15667.9	1.75697		13097.4	7035.92	1.8615		8250.34	5748.44	1.43523		5264.1	3783.68	1.39126
											1314.18	956.058	1.37458		754.574	752.685	1.00251		3600.33	8361.5	0.430584		7385.15	1598.04	4.62139								4802.6	8852.04	0.542541		11159.9	5853.11	1.90666
											2627.59	18911.1	0.138944		15553.5	4465.65	3.48292		18144.9	4467.66	4.06138		6095.96	1982.25	3.07527								21042.1	31192.9	0.674581		34023.3	6235.91	5.45603
											2268.71	4847.44	0.468023		8176.57	7596.43	1.07637		5179.64	2924.84	1.77091		16068.6	2848.86	5.64037								5344.48	4332.45	1.23359
											4595.14	4589.02	1.00133		10126.7	1277.22	7.92872		2622.34	4497.76	0.583033		2186.65	1887.04	1.15877								11693.8	11237	1.04065
											9860.02	3272.4	3.01309		4650.57	5143.49	0.904166		8669.09	4542.65	1.90838		5603.97	1417.15	3.9544								14997.5	21209	0.707128
											945	524.825	1.8006		1427.96	1169.78	1.22071		5380.33	3955.54	1.3602		5340.64	1781.82	2.99729								9348.81	10756	0.869175
											7927	1258.2	6.30027		2904.69	1356.35	2.14155		4266.64	3777.48	1.12949		5208.27	1587.25	3.28132								14118.9	7116.92	1.98385
											1391.41	796.438	1.74704		5058	1393.5	3.62971		18041	3659.96	4.9293		18438.6	2293.36	8.03999								15809.5	9614.48	1.64434
											4304.2	2222.3	1.93683		31407.3	4600.46	6.82698		38783.7	6948.53	5.58157		14802.8	2127.88	6.9566								27275.5	14433.8	1.88969
											22239.4	7667.63	2.90043		47173	4570.33	10.3216		6563.55	4961.26	1.32296		33247.3	2382.45	13.9551								13235.3	16881.5	0.784016
											790.711	744.633	1.06188		7563.84	1255.03	6.02682		6186.54	5692.21	1.08684		3466.13	1222.79	2.83462								31674.2	36662.2	0.863946
											8942.85	7346.14	1.21735		1422.19	694.146	2.04884		6039.85	7648.99	0.789627		2947.5	1299.9	2.26748								8173.77	10256.2	0.796962
											657.864	741.283	0.887466		9532.88	2842.07	3.35421		26605.6	5848.2	4.54937		2381.24	1277.71	1.86368								33003.1	19449.5	1.69686
											1916.09	7464.21	0.256704		4767.94	1278.99	3.7279		6635.59	5667.44	1.17083		6480.44	1477.69	4.38552
											8555.58	3952.66	2.16451		3044.69	2725.71	1.11703		14845.7	3767.57	3.94038		2102.38	1003.79	2.09445
											3324.11	2676.44	1.24199		18281.8	3828.2	4.77557		4608	5445.49	0.846205		1919.66	836.377	2.2952
											6011.72	2099.92	2.86283		5335.28	4009.65	1.33061		3280.74	5105.64	0.642571		5872.39	817.943	7.17946
											9198.48	4198.02	2.19115		12152.1	2469.48	4.92092		4190.53	1905.22	2.19949		6729.26	2496.39	2.6956
											4810.22	5609.99	0.857438		8269.27	2638.36	3.13425		4532.86	1253.96	3.61482		2003	1552.62	1.29007
											4180.43	4270.49	0.978911		24877.7	2115.47	11.7599		3769.24	2236.18	1.68557		2465.67	1307.6	1.88564
											3422.72	2061.19	1.66056		2348.45	1411.97	1.66324		4125	2417.02	1.70665		4191.94	1531.98	2.73629
											2085.39	5035.52	0.414137		12844.9	2318.21	5.54088		25708.7	2508.73	10.2477		8464.28	1815.23	4.66293
											24170.3	26867.4	0.899614		14029.4	2911.52	4.81859		34784.1	2979.72	11.6736		18729.3	2647.3	7.07486
											51579.2	3800.95	13.5701		2045.98	1170.47	1.748		6181.29	2094.6	2.95106		6276.52	1414.3	4.4379
											9872.81	2644.48	3.73337		8140.28	2532.74	3.21402		5075.77	3754.74	1.35183		4764.14	1719.71	2.77031
											7645.41	9811.13	0.779259		7803.5	1792.81	4.35267		4524.75	3472.19	1.30314		3267.1	1847.82	1.76809
											8108.2	1294	6.26599		5011.76	1516.94	3.30387		7126.75	4317.2	1.65078		3361.14	1792.84	1.87476
											43932.4	4097.46	10.7219		12323.6	1575.26	7.82318		56073.8	5364	10.4537		25727.9	2690.8	9.56141
											17285.5	2774.48	6.23018		1696.87	1819.18	0.932764		4179.4	4585.84	0.911371		7316	2092.34	3.49657
											4993.52	2697.36	1.85126		8095.5	1442.83	5.61086		5813.67	2762.05	2.10484		21346.2	1883.49	11.3334
											5239.7	11342	0.461974		3285.06	3617.16	0.908188		25655.2	4470.69	5.73855		5581.2	1591.2	3.50754
											2128.43	3497.41	0.608574		3522.7	5583.91	0.630867		51307.8	4358.94	11.7707		2636.3	959.726	2.74693
											3917.96	1988.05	1.97075		3560.18	4164.26	0.854937		2833.77	1862.37	1.52159		6629.55	2453.17	2.70244
											2009.9	5249.81	0.382852		3422.48	2293.15	1.49248		3955.13	4749.92	0.832672		13281.7	1763.41	7.5318
											25584.8	1995.25	12.8229		4155.9	436.436	9.52236		35781.6	4025.6	8.88852		3295.26	1003.76	3.28293
											2054.21	4407.29	0.466094		1339.67	662.547	2.02199		58013.6	4197.39	13.8213		14038.9	2782.5	5.04543
											11106	2717.19	4.08731		1989.65	1237.34	1.608		10242.5	3700.98	2.7675		2515.58	1602.86	1.56943
											4995.69	6260.57	0.79796		2735.86	625.444	4.37426		4210.47	4975.76	0.846197		14708.2	3240.49	4.53888
											12432.2	3131.68	3.96982		8730.83	950.786	9.18275		6693.52	2199.69	3.04294		18192.4	3014.47	6.03501
											13310.4	5680.26	2.34327		1304.1	966.393	1.34945		41121.8	3934.91	10.4505		8399.6	1687.42	4.97779
											23764.9	2783.49	8.53782		979.714	263.915	3.71223		5144.9	2888.89	1.78092		3386.7	1233.42	2.74579
											10696.9	17412	0.61434		691.5	729	0.94856		3591.11	3328.41	1.07893		7081.63	1916.2	3.69567
											11043.2	6313.97	1.74901		3288.82	2491.57	1.31998		4227.07	3568.87	1.18443		15222.9	2934.42	5.18769
											1062.67	723.781	1.46822		2465.33	683.863	3.60501		53997.3	5674.13	9.5164		32223.6	2267.52	14.2109
											18554.1	17197.3	1.07889		1607.54	355.171	4.52609		4930.73	2689.76	1.83315		32140.8	1890.13	17.0045
											22484.8	13888.2	1.61898						3467.67	2615.88	1.32562		6935.25	3377.8	2.05319
											1983.43	865.231	2.29237						30714.3	6322.56	4.8579		8312.75	2050.4	4.05421
											22055.5	4276.13	5.15783						4650.21	2845.76	1.63409		4022.72	989.279	4.06631
											22697.2	3126.73	7.25908						22395.2	4807.38	4.6585		7893.47	1766.12	4.46938
											9677.78	6646.84	1.456						2135.67	2835.8	0.75311		4016.59	1082.09	3.7119
											30613.6	3917.18	7.81523						3855.71	2701.32	1.42735		8363.79	2029.96	4.12017
											13889.4	5569.43	2.49386						2610.39	1811.2	1.44125		1291.38	672.702	1.9197
											4328.92	5312.62	0.814836						6498.61	4359.23	1.49077		5788.93	1942.49	2.98017
											7531.75	26681.9	0.282279						10773	3820.98	2.81944		5876.08	794.286	7.39794
											11657.5	8353.87	1.39546						1568.12	970.337	1.61606		12036.4	2106.25	5.71458
											1952.72	1054.78	1.8513						2327.71	1074.13	2.16707		14533.6	1476.48	9.84342
											6269.8	4074.64	1.53874						3343.35	2684.92	1.24523		3074.79	1136.38	2.70578
											36780.3	3306.02	11.1253						3592.77	2475.34	1.45143
											15762.9	2923.37	5.39202						11035.1	3791.1	2.9108
											6754.29	2330.36	2.8984						4602.62	3348.35	1.37459
											3940.15	2476.94	1.59073						1948.08	2507.8	0.776808
											6948.48	5361.4	1.29602						1652.67	3258.96	0.507114
											50583.3	4333.42	11.6728						13466.1	5643.28	2.38621
											55166.8	14728.5	3.74559						3690.44	3916.99	0.942162
											30260.8	3416.2	8.85802						42281.9	6663.53	6.34527
											4477.87	3388.43	1.32152						9411.04	6708.57	1.40284
											14343.6	5128.08	2.79707						2945.21	2935.3	1.00338
											7739.21	2190.7	3.53275						8350.41	7775.87	1.07389
											30753.7	2811.14	10.9399						4005.03	4434.7	0.903112
											7216.28	4471.26	1.61393						5804.42	4891.29	1.18669
											38413.2	8259.21	4.65096						33112.1	8533.64	3.88019
											1061.32	668.37	1.58793						4565.73	4818.97	0.947449
											6162.72	2897.63	2.12681						14819.5	5103.37	2.90387
											5775.93	2291.22	2.52089						4408.75	5382.08	0.819153
											5210.42	2799.88	1.86095						43235.4	3968.09	10.8958
											4348.33	4525.06	0.960944						8262.12	5253.04	1.57283
											11431.9	6730.33	1.69856						3995.45	3925.33	1.01786
											7145.38	6237.69	1.14552						3529.92	4326.19	0.815943
											3992.88	4022.09	0.992736						38266.6	12739.5	3.00377
											4557.27	4716.27	0.966286						15995.9	7516.04	2.12824
											45306.6	8038.27	5.63636						15526.2	8644.94	1.79599
											5365.79	7711.52	0.695815						4652.33	5081.1	0.915615
											4000.32	4277.6	0.935177						22050	2956.72	7.45758
											8539.67	6299.49	1.35561						10020.1	9488.58	1.05601
											15526.3	11202.5	1.38597						7536.5	6899.73	1.09229
											4963.82	6811.47	0.728744						3220.93	2772.96	1.16155
											10737.5	7757.74	1.38411						28882.6	2755.49	10.4818
											5700.07	2069.95	2.75373						18827.9	2747.73	6.85218
											4080	2398.51	1.70106						6840.8	3205.3	2.13422
											33542.1	6418.13	5.22614						5142.82	4654.9	1.10482
											4397.47	1596.76	2.75399						5536.5	2080.65	2.66095
											5608.96	3178.66	1.76457						4164.87	1768.03	2.35566
											5321.1	3086.24	1.72414						8554.13	3072.59	2.78401
											5197.08	8141.45	0.638348						4010.4	4258.42	0.941758
											5230.76	3928.54	1.33148						34311.5	3870.68	8.86446
											4770.53	3212.18	1.48514						38519.8	3967.21	9.70955
											6592.11	2291.68	2.87654						9280.19	3115.14	2.97906
											6182.17	5972.78	1.03506						3633.21	3371.98	1.07747
											11720.9	1168.13	10.0339						3090.64	4143.85	0.745837
											12780.8	3306.5	3.86537						23391	4133.59	5.65876
											9668.71	3513.87	2.75159						4980.35	4024.58	1.23748
											2785.33	5085.06	0.547748						4846.38	3728.01	1.29999
											10280.6	2727.95	3.76863						6167.05	2461.64	2.50527
											3662.05	6397.76	0.572395						10726	5190.97	2.06627
											5425.46	1414.61	3.8353						43932.4	5865.53	7.48993
											13580.9	2881.35	4.71336						18473.5	4943.33	3.73706
											18085.2	2437.94	7.41825						4976.86	5369.93	0.926802
											2953.31	2039.37	1.44814						5022.67	4049.56	1.2403
											15733.3	5007.49	3.14195						3863.05	3229.48	1.19618
											2334.43	2386.98	0.977985						6794.89	5243.5	1.29587
											5060.5	5559.34	0.91027						11313.2	4588.73	2.46542
											10642.9	3254.44	3.27029						5513.44	5165.26	1.06741
											27620.1	3813.7	7.24232						5236.65	4425.13	1.18339
											4272.22	3708.21	1.1521						55049.8	7801.24	7.05654
											5089.3	5888.14	0.86433						12328.5	4350.38	2.83389
											64655.8	8724.17	7.41111						5837.89	5109.29	1.1426
											5945.52	3606.15	1.64872						3868.7	2712.93	1.42602
											15697.3	3986.68	3.93745						1691.72	1796.02	0.941932
											41800.8	11153.1	3.74791						15676.9	2267.31	6.91432
											34747.1	6400.43	5.42886						4766.07	4493.13	1.06074
											6206.09	9078.53	0.6836						2851.53	1920.77	1.48458
											32722.1	6445.29	5.0769						52576.9	8215.08	6.40005
											5142.75	5893.91	0.872552						9412.77	4816.39	1.95432
											3155.83	2409.61	1.30969						8908.09	4350.36	2.04767
											8018.85	6338.53	1.2651						22228.8	4701.2	4.72831
											5544.97	3322.41	1.66896						3543.55	5313.64	0.666878
											55157.8	4664.19	11.8258						6026.3	5132.06	1.17424
											4170.13	3031.06	1.3758						12606.3	3299.3	3.8209
											8399.24	9887.76	0.849459						5788.97	1410.97	4.10282
											8927.89	7741.45	1.15326
											3208.68	2612.25	1.22832
											28259.1	4392.61	6.43333
											28730.9	7529.56	3.81574
											7141.7	3732.71	1.91327
											4475.56	4448.67	1.00604
											4957.8	5887.55	0.842082
											17248.3	5931.12	2.9081
											5020.8	3440.37	1.45938
											9080.76	4361.06	2.08223
											11787	4232.92	2.78461
											26188.1	5294.93	4.94588
											4906.88	5455.67	0.899409
											25988.3	4117.58	6.31155
											9598.78	8210.45	1.16909
											18412.8	9679.81	1.90219
											6635.12	3740.72	1.77376
											4655.35	2380.41	1.95569
											19293	8402.74	2.29603
											10785.4	6398.61	1.68558
											4921.52	5616.35	0.876284
											4282.08	1597.52	2.68045
											24493.4	2891.03	8.4722
											18180.8	2305.11	7.88717
											15390	3153.61	4.88012

## Sheet: Fig5
Fig 5a		Gli1			Hhip			Ptch1			Slitrk5
		WT	STK5 -/-		WT	STK5 -/-		WT	STK5 -/-		WT	STK5 -/-
		0.00306869	0.00751424		0.00057375	0.00115606		0.00078309	0.00197797		0.0317673	3.523e-05
		0.00088886	0.00514997		0.00012009	0.00098239		0.00034292	0.00119097		0.0238209	2.6318e-05
		0.00286996	0.00131147		0.0004637	0.0001491		0.00079665	0.00031928		0.0227332	1.605e-05
		0.00167859	0.00109502		0.00032149	0.00010638		0.0002758	0.00024909		0.0195632	2.1781e-05
		0.00122219	0.00227031		0.00024402	0.00032949		0.00038107	0.00043973		0.0230523	0.00098801
		0.00177471	0.00222966		0.00030657	0.00070007		0.00056974	0.00064521		0.0228736	4.2108e-06
		0.00168862	0.00291207		0.00019827	0.00117778		0.00038491	0.00078887		0.0183072	1.8745e-05
		0.00157325	0.00156005		0.00026578	0.000143936		0.00030282	0.00128818		0.0192487	4.54519e-05
		3.88017e-05	0.00118906		6.76711e-06	0.000392552		9.35763e-06	0.00104215		0.0208455	6.56881e-06
		0.000150823	0.00350284		1.6878e-05	0.00135974		9.64209e-05	0.00157517		0.0259299	1.13682e-05
		0.001805	0.00393152		0.000326082	0.0025511		0.000613505	0.0028071		0.0299925	2.56919e-05
		0.00237604			0.000410096			0.00108179			0.0366161
Fig 5d		MAR			BFR
		WT	STK5-/-		WT	STK5-/-
		2.1949	3.1857		235.224	373.551
		4.4187	2.6705		415.698	293.079
		3.2866	3.1508		264.55	335.746
		1.6527	3.245		152.102	408.972
		1.6214	6.6026		135.282	899.895
		1.8358	7.0912		112.705	885.526
		2.50168	2.9571		219.26	341.596
			4.5472			515.695
			4.18126			506.758
Fig 5f		MAR			BFR
		WT	STK5-/-		WT	STK5-/-
		0.919	0.995167		13.1765	35.259
		0.9205	1.85533		43.8	74.0585
		1.73817	1.1505		88.6585	39.274
		0.6985	2.89817		25.5135	211.956
		0.290167	1.80817		10.22	89.3155
		0.669833	1.35717		62.342	55.4435
		1.653	2.27067		6.6065	111.288
			4.8655			260.281
Fig 5h		WT	STK5-/-
		5.9546	12.049
		6.4767	9.3139
		8.3901	13.4268
		5.3698	15.4794
		6.0473	13.2836
		6.0225	9.1665
Fig 5j		WT	STK5-/-
		0.1696	0.2308
		0.1691	0.2153
		0.1835	0.193
		0.1666	0.1928
		0.1838	0.2029
		0.147	0.2488
		0.1307
Fig 5m		Gli1			Col1a1			Stk5
		WT	STK5-/-		WT	STK5-/-		WT	STK5-/-
		0.00224186	0.0487711		11.8992	38.3062		0.031751	0.00102422
		0.00788916	0.0324431		11.4315	21.0888		0.0268061	0.000237932
		0.00902568	0.0210857		8.8753	16.5266		0.0252461	0.000225116
		0.00953585	0.00480614		7.75693	13.796		0.0239964	0.000119904
		0.00770834	0.00238762		5.02798	12.6768		0.0166785	0.000116658
		0.00563199	0.00390567		4.88205	11.5768		0.0159933	8.01751e-05
		0.00505667	0.019992		4.82982	10.7804		0.0149475	6.72761e-05
		0.00450314	0.00412028		4.2898	8.90331		0.0148611	2.83505e-05
		0.00356868	0.0133852		3.82541	7.33132		0.0109517	2.66723e-05
		0.00226545	0.00300209		3.06248	5.57284		0.00911438	1.94708e-05
		0.00192866	0.0128683		2.76783	4.69708		0.00592873	7.34502e-06
		0.001539	0.00261706		1.57031	4.61439		0.00336499	7.32096e-06
		0.00084005	0.00233762		1.40774	3.3531		0.00204845	5.04185e-06
			0.0218671			3.31638			1.47243e-06

## Sheet: Fig S1
Fig S1a		cerebral_cortex	cerebellum	osteoblast	osteoclast	liver	heart	muscle	kidney	testis	stomach	spleen	bone_marrow	lung	bone	bladder	ovary	adipose
		316.427	21.051	16.993	5.682	5.638	5.53	5.545	5.334	5.382	5.061	5.082	5.208	5.01	5.043	5.023	4.982	4.933
		334.246	22.895	23.378	5.536	5.613	5.506	5.343	5.511	5.418	5.342	5.301	5.056	5.223	5.1	5.003	4.771	4.748

## Sheet: Fig S2
Fig S2a	K252a/nM	WT										Slitrk5 -/-
	0	0.00011304	0.00010921	0.00014922	8.6747e-05	0.00011109	0.00010461	8.129e-05	4.3461e-05	7.9353e-05	7.6906e-05	0.00017165	0.00018639	0.00016259	0.00017997	0.00019047	0.00013879	0.00015933	0.00015591	0.00017973	0.00016301
	30	5.6244e-05	5.1996e-05	8.6056e-05	8.562e-05	0.00010178	8.298e-05	9.4519e-05	0.00010747	8.8998e-05	8.2109e-05	0.00014392	0.00014505	0.00014866	0.00017751	0.00018041	0.00013492	0.00015307	0.00014761	0.00016472	0.0001694
	100	5.8564e-05	7.6874e-05	6.4129e-05	7.0488e-05	7.3208e-05	6.6883e-05	6.8336e-05	6.41e-05	6.7665e-05	7.0124e-05	0.00013165	0.0001158	0.00014005	0.00013874	0.00011641	0.00012678	0.00014523	0.00012904	0.00012966	0.00010379
	500	2.9096e-05	3.5801e-05	2.9394e-05	3.8362e-05	3.3888e-05	3.9921e-05	3.5899e-05	3.3325e-05	3.0924e-05	2.8342e-05	6.2593e-05	5.9415e-05	7.2124e-05	6.6567e-05	6.6595e-05	6.4278e-05	6.2319e-05	6.3075e-05	6.266e-05	5.9373e-05
	1000	9.2077e-06	9.0795e-06	8.4654e-06	9.2421e-06	9.5488e-06	7.0032e-06	7.8081e-06	8.4344e-06	9.385e-06	9.9944e-06	2.2174e-05	2.6157e-05	2.1216e-05	2.2164e-05	2.3938e-05	2.6977e-05	2.5975e-05	2.57e-05	2.4621e-05	2.6771e-05
Fig S2b	Adjacent tissue	SmoM2 induced Medulloblastoma
	54.89	213.18
	71.77	231.03
		184.39
Fig S2c
			shGFP				shSTK5-200
	GLI1	day0	0.000234281	0.000154956	0.0002027	0.000179098	0.00125032	0.00115556	0.00121732	0.00118689
		day5	0.00018836	0.000303904	0.000191391	0.000299091	0.00169512	0.00116093	0.00133024	0.00147937
		day10	0.000529918	0.000445227	0.000437489	0.00053929	0.00374765	0.00330592	0.00338287	0.00366241
	GLI3	day0	0.00302478	0.0026421	0.00261705	0.00305373	0.00513559	0.00479946	0.00500003	0.00492959
		day5	0.00400759	0.00439341	0.00407208	0.00432383	0.00854522	0.00617768	0.00670585	0.00787218
		day10	0.00560712	0.00492519	0.00462912	0.00596574	0.0122068	0.00962029	0.0110186	0.0106577
	Ptch1	day0	0.0020006	0.00176775	0.00198143	0.00178485	0.00529212	0.00468852	0.00493692	0.00502585
		day5	0.00370887	0.00394951	0.00366576	0.00399595	0.0102362	0.00902431	0.0101756	0.00907808
		day10	0.00820146	0.0113532	0.0110389	0.008435	0.0317798	0.0332959	0.0290447	0.0364313
	Stk5	day0	0.00197393	0.00167556	0.00180742	0.00182992	0.000923585	0.000789323	0.000852731	0.000854909
		day5	0.00246447	0.00220785	0.00232315	0.00234215	0.00138233	0.00105051	0.00118011	0.00123053
		day10	0.00358166	0.00331937	0.00353698	0.0033613	0.00167614	0.00138398	0.00123389	0.00188004

## Sheet: Fig S3
Fig S3a	Purmorphamine	WT										Slitrk5 -/-
	0.0 uM	6.5216e-05	7.55e-05	6.9692e-05	6.6172e-05	2.7946e-05	9.7937e-05	6.9407e-05	9.5052e-05	8.7504e-05	9.1005e-05	0.00012728	0.00011665	0.00010977	0.0001576	0.0001574	0.00015846	0.00014981	0.00012419	0.00011452	0.00012471
	0.1 uM	5.6693e-05	6.4797e-05	8.0857e-05	9.2434e-05	0.00010379	0.00010046	9.6725e-05	0.0001332	0.00013485	0.00014585	0.00010467	0.00013414	0.00015348	0.00015324	0.00014495	0.0001057	0.00013906	0.00014451	0.0001572	0.00011871
	0.5 uM	0.00014509	0.00014338	0.00013388	0.00015056	0.00015136	0.00013968	0.00016245	0.00015949	0.00012697	0.0001753	0.00019717	0.0001689	0.00021944	0.00021626	0.00017596	0.00016423	0.00014093	0.00016367	0.00015284	0.00013801
	2.0 uM	0.00031798	0.00027884	0.00027553	0.00028664	0.00027715	0.00028299	0.00026386	0.00025632	0.00029192	0.00027482	0.00028331	0.00029291	0.00028319	0.00029068	0.00027724	0.00029154	0.00028465	0.00027178	0.00026087	0.00028158
	4.0 uM	0.00027787	0.00027876	0.00027634	0.00028679	0.00028115	0.00027948	0.00027238	0.00027734	0.00032566	0.00025106	0.00024825	0.00027496	0.00028623	0.00028224	0.00028803	0.00025762	0.00026633	0.00028902	0.00028664	0.00028293
Fig S3d			Control				Slitrk1				Slitrk6
	Gli1	BSA	0.0173	0.0155	0.0291	0.026	0.0207	0.0185	0.0284	0.0254	0.0329	0.0116	0.0381	0.0134
		SHH	0.3212	0.2739	0.3645	0.3109	0.3301	0.2069	0.427	0.2676	0.3391	0.3039	0.3976	0.3563
			Control				STK1				STK6
	Ptch1	BSA	0.0005	0.0004	0.0005	0.0005	0.0005	0.0004	0.0006	0.0005	0.0007	0.0006	0.0007	0.0007
		SHH	0.0461	0.0434	0.0523	0.0492	0.042	0.0378	0.0544	0.0489	0.0404	0.0395	0.046	0.0451
			Control				STK1				STK6
	Hhip	BSA	0	0	0	0	0	0	0	0	0	0	0	0
		SHH	0.0071	0.006	0.0081	0.0069	0.0072	0.007	0.0086	0.0084	0.0047	0.004	0.0101	0.0087
			Control				STK1				STK6
	Slitrk1	BSA	0.0113	0.0112	0.0122	0.0121	0.0748	0.0662	0.0906	0.0802	0.0104	0.0063	0.012	0.0073
		SHH	0.0093	0.0048	0.0106	0.0055	0.0495	0.0487	0.0551	0.0541	0.0095	0.0056	0.0108	0.0064
			Control				STK1				STK6
	Slitrk6	BSA	0.006	0.0059	0.0065	0.0063	0.0064	0.0061	0.0087	0.0084	364.407	321.283	421.618	371.723
		SHH	0.0072	0.0045	0.0156	0.0098	0.0689	0.0402	0.0891	0.0521	291.686	216.291	529.98	392.991

## Sheet: Fig S4
Fig S4b	WT	STK5-/-
	1.3776	1.9572
	1.6135	1.8724
	0.8207	1.7917
	1.2707	1.1903
	0.902	2.7166
		1.5409
Fig S4d
		Tb.N				Tb.Th				Tb.Sp				BV/TV				Cor.Th
	wt	stk5 +/-	stk5 -/-		wt	stk5 +/-	stk5 -/-		wt	stk5 +/-	stk5 -/-		wt	stk5 +/-	stk5 -/-		wt	stk5 +/-	stk5 -/-
	4.0977	4.4953	4.4274		0.032	0.0316	0.03		0.2451	0.2215	0.2274		0.0854234	0.088839	0.0765535		0.137	0.142	0.136
	4.484	4.0901	4.6042		0.0307	0.028	0.0304		0.2223	0.2489	0.2168		0.0853166	0.0829	0.0891644		0.126	0.1	0.132
	3.7404	5.1231	3.7418		0.032	0.0305	0.0294		0.2688	0.1972	0.2694		0.0749948	0.114681	0.0689		0.127	0.121	0.122
	4.2926	4.1067	4.4561		0.0319	0.0288	0.0298		0.2323	0.2432	0.225		0.0821404	0.0687788	0.0801487		0.137	0.111	0.12
	3.6596		4.7129		0.0316		0.0292		0.2759		0.2135		0.0700897		0.0866194		0.133		0.106
	4.1807		4.5768		0.0297		0.0317		0.2395		0.2177		0.0719025		0.100515		0.115		0.108
	4.5654		5.5172		0.0292		0.0317		0.2184		0.1795		0.0840021		0.135865		0.106		0.108
	4.7768				0.0295				0.2084				0.0861556				0.12
